# Supplementary material for: Regulation of Neuronal Senescence by Srebf2 and Zmiz1 Reveals Mechanisms of Aging-Related Neurodegeneration
Source: Biology (Basel). 2026 Jun 16;15(12):938. doi: 10.3390/biology15120938 (PMC13295397; doi:10.3390/biology15120938)
Supplement: Supplementary file 1 [file biology-15-00938-s001.zip]

Archive with 1 entries (1 files):
- biology-4320954-supplementary.pdf
